# Supplementary material for: Genetic overlap of chronic obstructive pulmonary disease and cardiovascular disease-related traits: a large-scale genome-wide cross-trait analysis
Source: Respir Res. 2019 Apr 2;20:64. doi: 10.1186/s12931-019-1036-8 (PMC6444755; doi:10.1186/s12931-019-1036-8)
Supplement: Supplementary file 1 — Table S1. Summary of GWAS data. Table S2. SNP based heritability and genomic inflation factor estimated by LDSC. Table S3. Evaluation of genetic correlation between COPD and CVD related metabolic traits. Table S4. Partitioned genetic correlation between COPD and 3 cardiac traits. Table S5. Local genetic covariance analysis between COPD and RHR (only P < 0.01 shown in this table). Table S6. Local genetic coveriance analysis between COPD and HBP (only P < 0.01 shown in this table). Table S7. Local genetic covariance analysis between COPD and CAD. Table S8. Genome-wide significant loci by cross-trait meta-analysis at sentinel SNPs. Table S9. Genome-wide significant loci by cross-trait meta-analysis at sentinel SNPs. Table S10. Genome-wide significant loci by cross-trait meta-analysis at sentinel SNPs. Table S11. Detailed annotation of cross-trait meta-analysis genome-wide significant SNPs. Table S12. Fine-mapping credible set analysis for 21 top loci. Table S13. Fine-mapping credible set analysis for 22 top loci. Table S14. Fine-mapping credible set analysis for 3 top loci. Table S15. Missense variants in 99% credible set. Table S16. Missense variants in 99% credible-set. Table S17. Missense variantsin 99% credible-set. Table S18. GO biological process pathway analysis for COPD and RHR. Table S19. GO biological process pathway analysis for COPD and HBP. Table S20. GO biological process pathway analysis for COPD and CAD. Table S21. Significant overlap transcriptome-wide association analysis results. Table S22. Characterization of trait-specific association for the smoking related. Table S23. Mendelian randomization analysis between COPD and cardiac traits. (XLSX 240 kb) [file 12931_2019_1036_MOESM1_ESM.xlsx]

## Sheet: Table E1
Table E1. Summary of GWAS data
Phenotype	Data source	Total N	Imputation panel	Population	# SNPs
Chronic obstructive pulmonary disease	International COPD Genetics Consortium	58918	1000G	Multi-ancestry, majority are European	7325140
Resting heart rate	UK Biobank	458969	HRC	European	5264922
High blood pressure	UK Biobank	458554	HRC	European	5265189
Coronary artery disease	CARDIoGRAMplusC4D Consortium	184305	1000G	Multi-ancestry, majority are European	8619474
Any stroke	International Stroke Genetics Consortium	446696	1000G	European	8255860
Ischemic stroke	International Stroke Genetics Consortium	440328	1000G	European	8255860
Systolic blood pressure	UK Biobank	422771	HRC	European	10891255
Diastolic blood pressure	UK Biobank	422771	HRC	European	10891255
Body mass index	GIANT consortium	236231	HapMap 2	Multi-ancestry, majority are European	2555511
Waist-hip ratio	GIANT consortium	142762	HapMap 2	Multi-ancestry, majority are European	2562530
Type 2 diabetes	DIAGRAM consortium	159208	1000G	European	9221118
Low-density lipoproteins	ENGAGE consortium	58381	1000G	European	8583858
High-density lipoproteins	ENGAGE consortium	60812	1000G	European	8585875
Triglycerides	ENGAGE consortium	60027	1000G	European	8582928
Total cholesterol	ENGAGE consortium	62166	1000G	European	8588652
Abbreviations: GWAS: genome-wide association study; COPD: chronic obstructive pulmonary disease;
RHR: resting heart rate; HBP: high blood pressure; CAD: coronary artery disease;
BMI: body mass index; WHR: waist to hip ratio; T2D: type 2 diabetes;
LDL: low-density lipoproteins; HDL: high-density lipoproteins; TG: triglycerides; TC: Total cholesterol

## Sheet: Table E2
Table E2. SNP based heritability and genomic inflation factor estimated by LDSC
Phenotype	Heritability (h2)	Heritability SE	Genomic inflation factor	Genomic inflation factor SE
COPD	0.2011	0.0261	0.9857	0.0078
RHR	0.1519	0.0128	1.1256	0.0502
HBP	0.128	0.0058	1.1061	0.0244
CAD	0.0671	0.0052	0.8837	0.0091
Stroke	0.0121	0.0014	1.0419	0.0079
Abbreviations: SNP: single nucleotide polymorphism;
LDSC: linkage disequilibrium score regression;
COPD: chronic obstructive pulmonary disease;
RHR: resting heart rate; HBP: high blood pressure;
CAD: coronary artery disease; SE: standard error

## Sheet: Table E3
Table E3. Evaluation of genetic correlation between COPD and CVD related metabolic traits
Phenotype 1	Phenotype 2	Rg	SE	P
COPD	Ischemic stroke	0.054	0.0681	0.4281
	SBP	0.0372	0.0337	0.2695
	DBP	0.0335	0.0335	0.3178
	BMI	0.0327	0.036	0.3627
	WHR	0.0697	0.0425	0.1012
	T2D	0.0058	0.0516	0.9099
	LDL	-0.0309	0.0506	0.5418
	HDL	-0.0201	0.0395	0.6106
	TC	-0.0091	0.0417	0.8278
	TG	0.0291	0.0405	0.4715
Abbreviations: Rg: genetic correlation estimate; SE: standard error;
SBP: systolic blood pressure; DBP: diastolic blood pressure;
BMI: body mass index; WHR: waist to hip ratio; T2D: type 2 diabetes;
LDL: low-density lipoproteins; HDL: high-density lipoproteins;
TG: triglycerides; TC: Total cholesterol

## Sheet: Table E4
Table E4. Partitioned genetic correlation between COPD and 3 cardiac traits
Functional category	Trait 1	Trait 2	Rg	SE	Z	P
DGF	COPD	Resting heart rate	0.0517	0.0367	1.4099	0.1586
		High blood pressure	0.0576	0.0405	1.4228	0.1548
		Coronary artery disease	0.0868	0.0573	1.5148	0.1298
DHS	COPD	Resting heart rate	0.0697	0.0377	1.8502	0.0643
		High blood pressure	0.0645	0.0397	1.6236	0.1045
		Coronary artery disease	0.0654	0.056	1.1682	0.2427
FetalDHS	COPD	Resting heart rate	0.0441	0.0414	1.0657	0.2866
		High blood pressure	0.0877	0.0487	1.7989	0.072
		Coronary artery disease	0.0738	0.0535	1.3776	0.1683
h3k27ac	COPD	Resting heart rate	-0.0138	0.0507	-0.2716	0.7859
		High blood pressure	0.0929	0.0521	1.7828	0.0746
		Coronary artery disease	0.024	0.056	0.4294	0.6676
h3k4me1	COPD	Resting heart rate	0.0385	0.0389	0.9894	0.3225
		High blood pressure	0.0667	0.0408	1.6354	0.102
		Coronary artery disease	0.0905	0.0551	1.6422	0.1005
h3k4me3	COPD	Resting heart rate	0.0036	0.0428	0.0854	0.932
		High blood pressure	0.0826	0.0431	1.9179	0.0551
		Coronary artery disease	0.1078	0.0574	1.8774	0.0605
h3k9ac	COPD	Resting heart rate	0.0284	0.0547	0.5193	0.6035
		High blood pressure	0.1428	0.0486	2.9369	0.0033
		Coronary artery disease	0.0738	0.0588	1.2565	0.2089
Intron	COPD	Resting heart rate	0.1149	0.0734	1.5644	0.1177
		High blood pressure	0.1711	0.0754	2.2685	0.0233
		Coronary artery disease	0.0276	0.0858	0.3212	0.7481
Superenhancer	COPD	Resting heart rate	0.1259	0.0529	2.3797	0.0173
		High blood pressure	0.1066	0.0633	1.6843	0.0921
		Coronary artery disease	0.0317	0.0616	0.515	0.6065
TFBS	COPD	Resting heart rate	0.0272	0.0372	0.7316	0.4644
		High blood pressure	0.0472	0.0408	1.156	0.2477
		Coronary artery disease	0.0205	0.0539	0.381	0.7032
Transcribed region	COPD	Resting heart rate	0.0866	0.0536	1.6163	0.106
		High blood pressure	0.0923	0.0586	1.5748	0.1153
		Coronary artery disease	0.0853	0.0708	1.204	0.2286
Abbreviations: Rg: genetic correlation estimate; SE: standard error;
DGF: DNaseI digital genomic footprinting;
DHS: DNase I hypersensitivity site; TFBS: transcription factor binding site; SE: standard error

## Sheet: Table E5 hess copdrhr
Table E5. Local genetic covariance analysis between COPD and RHR (only P<0.01 shown in this table)
CHR	Start	End	N	local_rhog	Var	SE	Z	P
4	143443265	146178187	1985	0.00051767	1.0937e-08	0.00010458	4.9501	7.4192e-07
12	65559695	67181144	1437	0.00044231	1.5249e-08	0.00012349	3.5819	0.00034117
7	100196651	101199253	1237	0.0007692	5.3064e-08	0.00023036	3.3392	0.00084018
6	35455756	37572596	2331	0.00038075	1.7514e-08	0.00013234	2.877	0.0040143
6	6785207	7808936	1415	0.00036548	1.69e-08	0.00013	2.8114	0.0049323
7	147815318	149840658	1949	-0.00026768	9.2404e-09	9.6127e-05	-2.7847	0.0053585
1	148361253	151538881	1150	-0.00032198	1.3432e-08	0.0001159	-2.7782	0.0054658
1	49894177	51713726	782	-0.00024418	7.8129e-09	8.8391e-05	-2.7626	0.005735
12	104848696	106436213	2169	0.0002557	8.7435e-09	9.3507e-05	2.7346	0.0062463
2	39031337	40281483	686	0.00020819	6.0174e-09	7.7572e-05	2.6839	0.0072779
12	33076989	37856717	938	0.00054655	4.2901e-08	0.00020713	2.6387	0.0083223
9	16659655	18661051	2545	0.00025419	9.5792e-09	9.7873e-05	2.5971	0.0094008
2	127373764	128034347	1140	0.00023393	8.2217e-09	9.0674e-05	2.5799	0.0098839
Abbreviations: COPD: chronic obstructive pulmonary disease; RHR: resting heart rate;
CHR: chromosome; N: number of SNPs; local_rhog: local genetic covariance estimates;
Var: variance estimates; SE: standard error

## Sheet: Table E6 hess copdhbp
Table E6. Local genetic coveriance analysis between COPD and HBP (only P<0.01 shown in this table)
CHR	Start	End	N	local_rhog	Var	SE	Z	P
11	100417169	101331121	1322	0.00081629	2.6853e-08	0.00016387	4.9814	6.3119e-07
5	147181998	148662624	1423	0.00073672	2.5512e-08	0.00015972	4.6125	3.9787e-06
9	109298754	110695062	1621	0.00040204	1.2809e-08	0.00011318	3.5523	0.00038183
4	89238028	90231564	971	0.00031465	9.2152e-09	9.5996e-05	3.2777	0.0010464
1	242071602	244109499	2078	-0.00034245	1.115e-08	0.0001056	-3.243	0.0011827
16	74971503	75977954	877	0.00033683	1.113e-08	0.0001055	3.1928	0.0014088
4	60741087	62371763	1514	0.0002719	7.9601e-09	8.9219e-05	3.0476	0.0023069
22	19912358	22357325	1946	-0.000319	1.1092e-08	0.00010532	-3.0289	0.0024543
1	201589975	203334734	1527	0.00030034	1.0095e-08	0.00010047	2.9893	0.0027963
4	122657987	124286481	982	-0.00022406	6.5377e-09	8.0856e-05	-2.7711	0.0055859
16	80297374	81772536	1970	0.0003383	1.6803e-08	0.00012963	2.6098	0.0090584
2	163503551	164466638	682	-0.00023796	8.3605e-09	9.1436e-05	-2.6025	0.0092542
Abbreviations: COPD: chronic obstructive pulmonary disease; HBP: high blood pressure;
CHR: chromosome; N: number of SNPs; local_rhog: local genetic covariance estimates;
Var: variance estimates; SE: standard error

## Sheet: Table E7 hess copdcad
Table E7. Local genetic covariance analysis between COPD and CAD
CHR	Start	End	N	local_rhog	Var	SE	Z	P
6	119963278	120512128	1068	-0.00030082	1.9788e-08	0.00014067	-2.1385	0.032476
19	46102697	47150082	1936	-0.00033198	3.4137e-08	0.00018476	-1.7968	0.072369
4	53877433	55429556	2451	-0.00033534	3.5927e-08	0.00018954	-1.7692	0.076863
16	27445755	29036613	1316	0.00033216	3.5893e-08	0.00018945	1.7533	0.079555
17	27334244	29786491	2265	-0.00032075	3.4113e-08	0.0001847	-1.7366	0.082452
8	59728100	62329099	3776	0.00030093	3.2579e-08	0.0001805	1.6673	0.095464
22	19912358	22357325	2794	-0.00031172	3.5183e-08	0.00018757	-1.6619	0.096533
12	1080331	2544786	2222	-0.00029965	3.418e-08	0.00018488	-1.6208	0.10507
20	32813441	34960446	2021	0.00030237	3.5348e-08	0.00018801	1.6082	0.10778
1	37549183	38731847	1847	-0.00029865	3.5533e-08	0.0001885	-1.5843	0.11312
Abbreviations: COPD: chronic obstructive pulmonary disease; CAD: coronary artery disease;
CHR: chromosome; N: number of SNPs; local_rhog: local genetic covariance estimates;
Var: variance estimates; SE: standard error

## Sheet: Table E8
Table E8. Genome-wide significant loci by cross-trait meta-analysis at sentinel SNPs
associated with COPD and RHR with directional effect (Pmeta < 5×10-8; single trait P < 0.01)
SNP	CHR	BETA_RHR	SE_RHR	P_RHR	BETA_COPD	SE_COPD	P_COPD	PMETA
rs10883944	10	0.139505	0.023461	7.8e-09	0.0768	0.0207	0.0002111	2.326e-10
rs1158317	6	0.155719	0.0238703	6.5e-11	-0.0554	0.0207	0.007452	1.186e-11
rs12173787	6	0.173307	0.0228503	1.2e-15	-0.0551	0.0198	0.0054	2.789e-15
rs12709669	18	-0.133254	0.0226506	4.1e-09	-0.0561	0.0199	0.004795	8.112e-10
rs13409705	2	0.179339	0.0277287	2.8e-10	-0.088	0.0258	0.0006573	8.614e-12
rs17186681	15	-0.19552	0.0287543	2.5e-11	0.0714	0.0263	0.006569	1.496e-12
rs17431820	16	0.238317	0.0352806	5.3e-12	-0.1037	0.0401	0.009775	2.383e-12
rs2512519	11	-0.205017	0.0310168	2.1e-10	0.0807	0.0265	0.002315	4.385e-12
rs2955083	3	0.118681	0.034658	0.00069	0.1781	0.0317	2.003e-08	3.563e-08
rs3738676	1	-0.149	0.0235684	2.3e-10	0.0648	0.0204	0.001506	3.074e-11
rs3791979	2	-0.135118	0.0235138	2.4e-09	0.063	0.022	0.004148	2e-09
rs4746139	10	0.200437	0.0325058	4.5e-10	-0.0725	0.0281	0.009944	1.597e-10
rs56386186	14	-0.262594	0.040544	1.7e-10	0.1047	0.035	0.002785	1.219e-11
rs57942103	8	-0.164387	0.0257976	1.9e-10	0.0666	0.0238	0.005062	3.104e-11
rs59985166	1	-0.485258	0.0584144	2.5e-16	0.1547	0.052	0.002917	4.08e-18
rs7143026	14	-0.122563	0.0235971	1.9e-06	-0.0791	0.0206	0.0001224	2.536e-08
rs7449334	5	-0.174803	0.0271447	1e-10	-0.0684	0.0235	0.003593	1.622e-11
rs754388	14	-0.100563	0.0287858	0.0003	0.1786	0.0261	7.068e-12	1.032e-11
rs7655625	4	0.0953813	0.0229701	2.7e-05	0.1693	0.0189	3.023e-19	1.917e-19
rs8756	12	-0.150826	0.0225258	2.2e-11	0.0545	0.0185	0.003224	2.57e-12
rs9859058	3	-0.143372	0.0225867	3.6e-10	0.0526	0.0194	0.006566	4.012e-11
Abbreviations: SNP: single nucleotide polymorphism; CHR: chromosome;
BETA_RHR: effect size of resting heart rate; SE_RHR: standard error of resting heart rate;
BETA_COPD: effect size of chronic obstructive pulmonary disease;
SE_COPD: standard error of chronic obstructive pulmonary disease

## Sheet: Table E9
Table E9. Genome-wide significant loci by cross-trait meta-analysis at sentinel SNPs
associated with COPD and HBP with directional effect (Pmeta < 5×10-8; single trait P < 0.01)
SNP	CHR	BETA_HBP	SE_HBP	P_HBP	BETA_COPD	SE_COPD	P_COPD	P_META
rs11168245	12	0.0270529	0.00443323	1.2e-09	0.0715	0.0261	0.00623	7.262e-11
rs11771259	7	-0.0471001	0.00584436	1.6e-15	-0.1134	0.0331	0.0006162	6.655e-18
rs12627514	21	-0.0305483	0.0042031	1.7e-12	-0.064	0.024	0.007547	2.82e-14
rs12759054	1	-0.0208761	0.00418138	1.2e-06	-0.063	0.0228	0.005779	4.879e-08
rs13040716	20	-0.0253708	0.00559607	1.2e-05	-0.1277	0.0308	3.362e-05	4.003e-08
rs1549306	16	-0.0230573	0.0038455	4e-09	-0.0674	0.02	0.0007608	3.363e-11
rs200528	16	-0.0242995	0.00476601	1.7e-07	-0.078	0.0251	0.001861	1.373e-08
rs229340	21	-0.0246663	0.00385845	6.1e-11	-0.0559	0.0216	0.009869	1.565e-11
rs2293947	3	0.0374086	0.00671971	1e-08	0.1004	0.0324	0.001961	9.089e-10
rs2869966	4	-0.0110692	0.00384021	0.0022	0.1433	0.0185	1.11e-14	2.725e-14
rs301819	1	-0.0245624	0.00384156	1.3e-10	-0.0572	0.0206	0.005473	9.93e-12
rs305221	1	0.0242485	0.0038308	3.7e-10	0.0686	0.0198	0.0005315	2.905e-12
rs36044436	7	-0.0268123	0.00439077	7.4e-10	-0.0734	0.0253	0.003774	4.873e-11
rs4787486	16	-0.0204164	0.00378992	1.1e-08	-0.052	0.0198	0.008605	7.096e-09
rs55804009	18	-0.0315892	0.00547411	9e-09	-0.0768	0.0287	0.007359	6.623e-10
rs61781370	1	-0.0241048	0.00450787	9e-08	-0.0659	0.0243	0.006662	7.474e-09
rs633185	11	-0.0611075	0.00420042	1.9e-48	0.0832	0.0221	0.0001627	1.803e-47
rs6799272	3	-0.021269	0.00383342	2e-08	-0.06	0.0199	0.002549	1.218e-09
rs71636784	1	-0.0325386	0.00510068	3.6e-10	-0.087	0.029	0.002705	6.413e-12
rs7655625	4	-0.00989698	0.00385351	0.0071	0.1693	0.0189	3.023e-19	9.685e-19
rs7733088	5	0.0115811	0.0038473	0.0015	-0.1638	0.0217	4.405e-14	1.261e-13
rs9399401	6	0.0113831	0.00422891	0.0042	0.1319	0.021	3.592e-10	9.377e-10
Abbreviations: SNP: single nucleotide polymorphism; CHR: chromosome;
BETA_HBP: effect size of high blood pressure; SE_HBP: standard error of high blood pressure;
BETA_COPD: effect size of chronic obstructive pulmonary disease;
SE_COPD: standard error of chronic obstructive pulmonary disease

## Sheet: Table E10
Table E10. Genome-wide significant loci by cross-trait meta-analysis at sentinel SNPs
associated with COPD and CAD with directional effect (Pmeta < 5×10-8; single trait P < 0.01)
SNP	CHR	BETA_CAD	SE_CAD	P_CAD	BETA_COPD	SE_COPD	P_COPD	P_META
rs2128739	11	-0.065565	0.0100568	7.05e-11	-0.0622	0.0214	0.00369	3.172e-12
rs8046697	16	-0.046151	0.0099145	3.24e-06	-0.0737	0.022	0.0008095	3.803e-08
rs8108474	19	-0.043955	0.0098145	7.51e-06	-0.0848	0.0211	5.619e-05	1.487e-08
Abbreviations: SNP: single nucleotide polymorphism; CHR: chromosome;
BETA_CAD: effect size of coronary artery disease; SE_CAD: standard error of coronary artery disease;
BETA_COPD: effect size of chronic obstructive pulmonary disease;
SE_COPD: standard error of chronic obstructive pulmonary disease

[truncated: 13 more sheets: Table E11 Main annotation, Table E12 COPD and RHR FM, Table E13 COPD and HBP FM, Table E14 COPD and CAD FM, Table E15 COPDRHR FM anno, Table E16 COPDHBP FM anno, Table E17 COPDCAD FM anno, Table E18 RHR COPD GO, Table E19 HBP COPD GO, Table E20 CAD COPD GO, Table E21 TWAS overlap, Table E22 smoking subset analys, Table E23]
